# Supplementary material for: A Novel Noncoding RNA dsr11 Involved in Heat Stress Tolerance in Deinococcus radiodurans
Source: Biomolecules. 2019 Dec 23;10(1):22. doi: 10.3390/biom10010022 (PMC7022480; doi:10.3390/biom10010022)
Supplement: Supplementary file 1 [file biomolecules-10-00022-s001.zip]

Archive with 7 entries (4 files):
- supplementary files/
- supplementary files/Table S1, S2 and S4.docx
- __MACOSX/
- __MACOSX/supplementary files/
- __MACOSX/supplementary files/._Table S1, S2 and S4.docx
- supplementary files/Table S3.xlsx
- __MACOSX/supplementary files/._Table S3.xlsx
