# Supplementary material for: A Novel Noncoding RNA dsr11 Involved in Heat Stress Tolerance in Deinococcus radiodurans
Source: Biomolecules. 2019 Dec 23;10(1):22. doi: 10.3390/biom10010022 (PMC7022480; doi:10.3390/biom10010022)
Supplement: Supplementary file 1 [file biomolecules-10-00022-s001.zip › supplementary files/Table S3.xlsx]

## Sheet: DR30vsDsr1130.DiffExpGeneFilter
GeneName	Locus	log2(Dsr1130/DR30)	up-or-down	p_value	q_value	Descriptiion
DR_0828	1:840141-841536	-1.9173	down	1.16718e-05	0.000697936	isocitrate lyase
DR_1548	1:1564081-1564690	-1.70664	down	4.07117e-06	0.000697936	conserved hypothetical protein
DR_A0098	2:94037-94367	-1.68951	down	2.55895e-05	0.000697936	hypothetical protein
DR_1803	1:1830556-1830934	-1.59745	down	7.21797e-07	0.000697936	hypothetical protein
DR_2312	1:2311725-2312877	-1.5514	down	1.05816e-05	0.000697936	carbohydrate kinase, PfkB family
DR_A0005	2:4718-6700	-1.47368	down	4.19456e-05	0.000697936	alcohol dehydrogenase, zinc-containing
DR_2464	1:2460099-2460576	-1.38547	down	4.0571e-05	0.000697936	peptidyl-prolyl cis-trans isomerase, FKBP-type
DR_B0017	MP1:18226-18967	-1.32448	down	1.61994e-06	0.000697936	iron-chelator utilization protein, putative
DR_1325	1:1330495-1331401	-1.2897	down	4.02465e-05	0.000697936	endopeptidase-related protein
DR_0673	1:683120-683708	-1.26667	down	4.11135e-05	0.000697936	hypothetical protein
DR_0553	1:558278-559697	-1.25338	down	4.21203e-05	0.000697936	hypothetical protein
DR_0256	1:254720-256574	-1.25156	down	4.19213e-05	0.000697936	pyruvate dehydrogenase complex, dihydrolipoamide acetyltransferase E2 component
DR_1936	1:1956498-1956705	-1.25051	down	4.08894e-05	0.000697936	hypothetical protein
DR_0154	1:154965-156821	-1.24615	down	0.0014	0.0123484	riboflavin synthase, alpha subunit
DR_A0343	2:377545-378979	-1.24428	down	5.98504e-06	0.000697936	succinic-semialdehyde dehydrogenase, putative
DR_2041	1:2055369-2056320	-1.22904	down	1.84971e-05	0.000697936	conserved hypothetical protein
DR_2563	1:2563116-2563329	-1.20353	down	2.91635e-05	0.000697936	hypothetical protein
DR_0153	1:153815-154889	-1.19198	down	9.77875e-05	0.000697936	riboflavin-specific deaminase
DR_0457	1:450846-451269	-1.1763	down	2.19553e-05	0.000697936	biopolymer transport protein, putative
DR_0815	1:829592-830838	-1.1394	down	4.22989e-06	0.000697936	transcriptional regulator, GntR family
DR_A0367	2:408200-410628	-1.12989	down	0.0013	0.0116009	UDP-galactopyranose mutase
DR_2377	1:2378625-2379282	-1.12737	down	6.77712e-05	0.000697936	conserved hypothetical protein
DR_0616	1:627754-628261	-1.10701	down	3.92473e-05	0.000697936	conserved hypothetical protein
DR_B0038	MP1:41750-42122	-1.10165	down	9.07804e-06	0.000697936	hypothetical protein
DR_1942	1:1964962-1966056	-1.10162	down	6.15891e-05	0.000697936	acyl carrier protein
DR_2515	1:2516462-2517614	-1.09641	down	7.39481e-06	0.000697936	zinc protease, putative
DR_0907	1:914326-914728	-1.08722	down	1.72764e-05	0.000697936	cold shock protein, CSD family
DR_0774	1:789326-791549	-1.07882	down	4.948e-05	0.000697936	general secretion pathway protein D, putative
DR_1461	1:1463247-1475187	-1.06414	down	0.00305	0.0235562	hypothetical protein
DR_1331	1:1336014-1336260	-1.04681	down	2.60398e-07	0.000697936	hypothetical protein
DR_A0146	2:145597-146683	-1.04483	down	9.48415e-05	0.000697936	conserved hypothetical protein
DR_1901	1:1918573-1919684	-1.03927	down	5.38975e-05	0.000697936	hypothetical protein
DR_B0040	MP1:44539-44977	-1.03348	down	0.0017	0.0145312	hypothetical protein
DR_0331	1:325993-326356	-1.01579	down	2.25471e-06	0.000697936	hypothetical protein
DR_1909	1:1928662-1929301	-1.00831	down	7.80111e-05	0.000697936	conserved hypothetical protein
DR_2008	1:2026885-2027902	-1.00608	down	1.14731e-05	0.000697936	aspartate-semialdehyde dehydrogenase
DR_0128	1:125524-126190	1.00099	up	1.29067e-05	0.000697936	grpE protein
DR_A0099	2:95259-96114	1.00258	up	0.0002	0.0024344	hypothetical protein
DR_B0104	MP1:124397-125432	1.00414	up	7.11522e-05	0.000697936	integrase/recombinase XerD, putative
DR_1219	1:1225343-1228161	1.01415	up	7.87292e-07	0.000697936	ferrous iron transport protein B
DR_2410	1:2410636-2412484	1.02063	up	1.29136e-05	0.000697936	DNA polymerase III, tau/gamma subunit
DR_0683	1:689990-690521	1.03024	up	7.8535e-07	0.000697936	conserved hypothetical protein
DR_0166	1:169312-169567	1.03439	up	4.26333e-06	0.000697936	acyl-CoA-binding protein
DR_0982	1:998737-999349	1.03515	up	5.59755e-06	0.000697936	conserved hypothetical protein
DR_1442	1:1445451-1446273	1.03558	up	6.34908e-05	0.000697936	conserved hypothetical protein
DR_0207	1:208775-209147	1.04641	up	1.4196e-05	0.000697936	hypothetical protein
DR_B0060	MP1:69156-69534	1.04909	up	3.33844e-05	0.000697936	hypothetical protein
DR_2208	1:2206844-2207225	1.0549	up	4.93605e-05	0.000697936	lactoylglutathione lyase, putative
DR_1721	1:1747095-1748100	1.0552	up	5.34519e-06	0.000697936	hypothetical protein
DR_0915	1:928795-929470	1.05678	up	4.47404e-05	0.000697936	hypothetical protein
DR_0897	1:905063-905651	1.06465	up	1.26163e-05	0.000697936	hypothetical protein
DR_B0111	MP1:130317-132678	1.07776	up	6.89705e-06	0.000697936	glycerophosphoryl diester phosphodiesterase
DR_1778	1:1807869-1809165	1.09228	up	4.86109e-06	0.000697936	3-isopropylmalate dehydratase, large subunit
DR_0965	1:978925-980515	1.09889	up	2.77776e-05	0.000697936	GMC oxidoreductase
DR_A0012	2:10476-13327	1.10026	up	0.0001	0.00128941	hypothetical protein
DR_0651	1:661668-662574	1.10117	up	3.55722e-05	0.000697936	arginase
DR_0530	1:531187-534773	1.12278	up	0.00075	0.00745833	hypothetical protein
DR_1359	1:1365776-1366547	1.13075	up	3.07996e-06	0.000697936	outer membrane protein
DR_2209	1:2207388-2208300	1.13168	up	1.07029e-05	0.000697936	SudD-related protein
DR_0941	1:956503-958608	1.13691	up	0.0001	0.00128941	tryptophan synthase, beta subunit
DR_1971	1:1990927-1992130	1.13929	up	3.42861e-05	0.000697936	hypothetical protein
DR_0480	1:483548-484448	1.16264	up	2.32384e-05	0.000697936	conserved hypothetical protein
DR_0208	1:209238-209631	1.16417	up	4.09629e-05	0.000697936	hypothetical protein
DR_2446	1:2446164-2446752	1.17646	up	9.82603e-05	0.000697936	hypothetical protein
DR_0438	1:435904-436201	1.18651	up	2.17558e-05	0.000697936	hypothetical protein
DR_0139	1:137278-138856	1.1902	up	7.88788e-06	0.000697936	GTP-binding protein HflX
DR_1066	1:1077362-1077629	1.19594	up	4.51596e-05	0.000697936	hypothetical protein
DR_B0014	MP1:15467-18219	1.20243	up	6.86338e-06	0.000697936	hemin ABC transporter, periplasmic hemin-binding protein, putative
DR_2221	1:2218247-2218823	1.21539	up	1.86773e-05	0.000697936	tellurium resistance protein TerD
DR_1591	1:1610441-1611356	1.22198	up	8.99375e-05	0.000697936	hypothetical protein
DR_1197	1:1204786-1205929	1.22206	up	1.01904e-05	0.000697936	hypothetical protein
DR_1779	1:1809171-1809513	1.22323	up	5.27384e-05	0.000697936	hypothetical protein
DR_1424	1:1425447-1426710	1.23589	up	9.25793e-06	0.000697936	dnaJ protein
DR_2119	1:2124848-2126557	1.24051	up	7.15376e-05	0.000697936	branched-chain amino acid ABC transporter, ATP-binding protein
DR_1046	1:1057870-1060498	1.24258	up	7.62922e-06	0.000697936	ATP-dependent Clp protease, ATP-binding subunit ClpB
DR_0567	1:574442-576149	1.24645	up	1.87695e-06	0.000697936	threonine dehydratase, biosynthetic
DR_2328	1:2325957-2327466	1.25488	up	4.52639e-05	0.000697936	sensor histidine kinase
DR_0660	1:671908-672427	1.27214	up	1.23388e-05	0.000697936	conserved hypothetical protein
DR_1033	1:1045204-1045618	1.28192	up	1.28056e-05	0.000697936	hypothetical protein
DR_1193	1:1202506-1203091	1.28962	up	0.000102133	0.000697936	hypothetical protein
DR_0440	1:436817-437357	1.30399	up	9.4237e-05	0.000697936	Holliday junction resolvase
DR_0181	1:181125-181494	1.308	up	0.0023	0.0186637	hypothetical protein
DR_0445	1:442102-442678	1.31139	up	5.51224e-05	0.000697936	hypothetical protein
DR_0942	1:956503-958608	1.31442	up	0.0075	0.0478459	tryptophan synthase, alpha subunit
DR_C0012	CP1:12793-13333	1.32211	up	6.6585e-05	0.000697936	transcriptional regulator, GerE family
DR_2121	1:2126561-2127608	1.32738	up	4.45925e-05	0.000697936	branched-chain amino acid ABC transporter, permease protein
DR_0531	1:531187-534773	1.33556	up	0.0001	0.00128941	hypothetical protein
DR_2634	1:2644263-2645499	1.33904	up	2.59024e-06	0.000697936	tyrosyl-tRNA synthetase
DR_B0114	MP1:135451-136450	1.33909	up	0.0007	0.00703003	transposase
DR_2093	1:2105118-2105502	1.34059	up	0.0001018	0.000697936	diacylglycerol kinase
DR_2379	1:2379709-2381476	1.37382	up	7.8406e-05	0.000697936	ABC transporter, ATP-binding protein, MsbA family
DR_1263	1:1270708-1271377	1.4028	up	1.5699e-05	0.000697936	conserved hypothetical protein
DR_2120	1:2124848-2126557	1.40524	up	8.54126e-05	0.000697936	branched-chain amino acid ABC transporter, permease protein
DR_0869	1:880799-882723	1.40954	up	5.16977e-05	0.000697936	hypothetical protein
DR_1845	1:1870345-1871205	1.41347	up	2.67783e-06	0.000697936	hypothetical protein
DR_2445	1:2445790-2446162	1.42404	up	7.08325e-05	0.000697936	hypothetical protein
DR_2038	1:2053470-2053989	1.43306	up	1.06576e-05	0.000697936	hypothetical protein
DR_1037	1:1048881-1049952	1.4585	up	6.50442e-05	0.000697936	branched-chain amino acid ABC transporter, permease protein
DR_2359	1:2357857-2358931	1.4634	up	1.13453e-05	0.000697936	conserved hypothetical protein
DR_1170	1:1175953-1179282	1.49005	up	0.00215	0.0175872	hypothetical protein
DR_A0182	2:187601-188408	1.50114	up	1.15885e-05	0.000697936	hypothetical protein
DR_2037	1:2053470-2053989	1.50594	up	0.0044	0.03143	hypothetical protein
DR_B0100	MP1:117654-120358	1.51698	up	3.23881e-06	0.000697936	hypothetical protein
DR_1114	1:1120141-1120690	1.51777	up	1.06837e-05	0.000697936	heat shock protein, HSP20 family
DR_1171	1:1179286-1180309	1.60107	up	8.25141e-05	0.000697936	conserved hypothetical protein
DR_2592	1:2598679-2599642	1.6234	up	6.2811e-06	0.000697936	hypothetical protein
DR_1473	1:1485858-1486530	1.64409	up	2.04443e-05	0.000697936	phage shock protein A
DR_1016	1:1027696-1029028	1.70629	up	1.84513e-05	0.000697936	thiophene and furan oxidation protein
DR_0337	1:334387-336184	1.75016	up	1.71458e-05	0.000697936	hypothetical protein
DR_A0075	2:80553-85259	1.78094	up	4.23737e-05	0.000697936	transposase, putative
DR_1817	1:1842343-1843429	1.78745	up	3.94072e-05	0.000697936	phospho-2-dehydro-3-deoxyheptonate aldolase
DR_1718	1:1741506-1742781	1.85741	up	7.22512e-05	0.000697936	glutamate dehydrogenase
DR_1616	1:1636304-1637330	1.89383	up	5.67947e-05	0.000697936	conserved hypothetical protein
DR_B0125	MP1:142426-147126	1.9233	up	5.74776e-06	0.000697936	iron ABC transporter, periplasmic substrate-binding protein
DR_0441	1:437367-437868	2.10759	up	4.59277e-06	0.000697936	conserved hypothetical protein
DR_B0115	MP1:135451-136450	2.23915	up	1.33508e-05	0.000697936	hypothetical protein
DR_0926	1:940534-941752	2.2784	up	8.59639e-05	0.000697936	sodium extrusion protein NatB
DR_0481	1:484533-485061	2.29051	up	1.16763e-05	0.000697936	hypothetical protein
DR_2594	1:2600253-2601717	2.40724	up	4.25351e-05	0.000697936	magnesium protoporphyrin chelatase, putative
DR_1814	1:1840322-1841284	2.49111	up	7.11743e-05	0.000697936	hypothetical protein
DR_2149	1:2150510-2151797	2.57311	up	9.05826e-07	0.000697936	inner membrane protein, 60 kDa, putative
DR_1048	1:1061101-1061590	2.63862	up	9.04135e-05	0.000697936	hypothetical protein
DR_2327	1:2325281-2325944	2.78597	up	8.96525e-05	0.000697936	response regulator
DR_0893	1:900993-901689	2.8253	up	5.59872e-05	0.000697936	conserved hypothetical protein
DR_2572	1:2574754-2576544	2.88323	up	3.18007e-05	0.000697936	hypothetical protein
DR_0338	1:336253-337809	3.00561	up	7.83988e-05	0.000697936	hypothetical protein
DR_2326	1:2324287-2325217	3.02819	up	9.32917e-05	0.000697936	hypothetical protein
DR_2437	1:2438021-2438858	3.03143	up	1.25597e-05	0.000697936	hypothetical protein
DR_1047	1:1060524-1061007	3.0478	up	9.73114e-05	0.000697936	hypothetical protein
DR_0927	1:941783-943524	3.0532	up	7.28123e-06	0.000697936	sodium extrusion protein NatA
DR_0625	1:639375-640140	3.0797	up	1.38145e-05	0.000697936	conserved hypothetical protein
DR_2371	1:2370183-2370744	3.16569	up	3.08195e-05	0.000697936	hypothetical protein
DR_1813	1:1839495-1840128	3.55315	up	2.26659e-05	0.000697936	hypothetical protein
DR_1815	1:1840322-1841284	3.5535	up	6.17089e-05	0.000697936	conserved hypothetical protein
DR_0554	1:559739-560474	3.5682	up	2.93543e-05	0.000697936	hypothetical protein
DR_2593	1:2599642-2600200	3.62288	up	1.43328e-05	0.000697936	hypothetical protein
DR_0206	1:206334-208572	3.62789	up	0.0007	0.00703003	hypothetical protein
DR_2083	1:2094420-2097477	3.6535	up	0.0004	0.00441014	hypothetical protein
DR_1441	1:1444666-1445377	3.66397	up	4.34666e-05	0.000697936	conserved hypothetical protein
DR_2143	1:2144361-2145868	3.69473	up	1.55721e-05	0.000697936	conserved hypothetical protein
DR_2150	1:2152117-2152905	3.81002	up	7.19914e-05	0.000697936	conserved hypothetical protein
DR_2360	1:2358953-2359301	3.83169	up	4.45228e-06	0.000697936	hypothetical protein
DR_2220	1:2217679-2218132	3.88273	up	2.17177e-05	0.000697936	tellurium resistance protein TerB (terB) putative
DR_1816	1:1841285-1842062	3.93434	up	1.95546e-05	0.000697936	hypothetical protein
DR_0227	1:227544-228273	3.98821	up	6.81881e-05	0.000697936	hypothetical protein
DR_2171	1:2167761-2168475	4.09249	up	1.92933e-05	0.000697936	hypothetical protein
DR_2096	1:2106818-2108489	4.15944	up	3.7696e-05	0.000697936	endopeptidase IV-related protein
DR_0714	1:732141-732942	4.16897	up	2.70394e-05	0.000697936	hypothetical protein
DR_2170	1:2167257-2167731	4.18163	up	2.55242e-06	0.000697936	hypothetical protein
DR_1994	1:2016414-2016999	4.24133	up	4.22632e-05	0.000697936	hypothetical protein
DR_2436	1:2437559-2438003	4.28465	up	2.54234e-06	0.000697936	hypothetical protein
DR_1127	1:1134717-1137889	4.36528	up	1.89499e-05	0.000697936	hypothetical protein
DR_1195	1:1203866-1204757	4.39018	up	8.07898e-06	0.000697936	hypothetical protein
DR_2196	1:2194403-2195789	4.43598	up	4.31801e-06	0.000697936	hypothetical protein
DR_0482	1:485077-486064	4.79387	up	4.67809e-06	0.000697936	B-cell receptor associated protein-related protein
DR_0368	1:368206-369773	4.83306	up	1.65298e-05	0.000697936	conserved hypothetical protein
DR_0138	1:136258-136738	5.18265	up	7.6471e-06	0.000697936	conserved hypothetical protein
